# Supplementary material for: Evaluation and Monitoring of the Natural Toxin Ptaquiloside in Bracken Fern, Meat, and Dairy Products
Source: Toxins (Basel). 2023 Mar 21;15(3):231. doi: 10.3390/toxins15030231 (PMC10053987; doi:10.3390/toxins15030231)
Supplement: Supplementary file 1 [file toxins-15-00231-s001.zip]

Archive with 1 entries (1 files):
- toxins-2223897-supplementary.pdf
